# Supplementary material for: The Use of Social Media by State Tobacco Control Programs to Promote Smoking Cessation: A Cross-Sectional Study
Source: J Med Internet Res. 2014 Jul 10;16(7):e169. doi: 10.2196/jmir.3430 (PMC4115651; doi:10.2196/jmir.3430)
Supplement: Supplementary file 1 [file jmir_v16i7e169_app1.xlsx]

## Sheet: web intervention
Table 4-3.	Stand Alone Web-based Cessation Services Offered in Participating States
State	Has Online Cessation Program?	Link
Alabama	Yes	http://www.alabamaquitnow.com/onlinecounseling.php
Alaska	YES	https://www.quitnow.net/alaska/
Arizona	Yes	https://www.azwebquit.org/signup.asp?portal
Arkansas	Yes	http://www.webcoach.net/arkansas
California	No
Colorado	YES	http://www.myquitpath.org/
Connecticut	YES	https://www.quitnow.net/connecticut/ProgramLookup/
Delaware	Yes	http://de.quitnet.com/
District of Columbia	NO
Florida	Yes	http://www.webcoach.net/florida
Georgia	NO
Hawaii	NO
Idaho	YES	https://www.quitnow.net/idaho/
Illinois	YES	http://www.quityes.org/
Indiana	No
Iowa	Yes	https://www.quitnow.net/iowa/
Kansas	YES	https://www.quitnow.net/Kansas/
Kentucky	YES	https://www.quitnowkentucky.org/
Louisiana	No
Maine	NO
Maryland	YES	https://www.quitnow.net/maryland/
Massachusetts	No
Michigan	Yes	http://www.njhcommunity.org/michigan/
Minnesota	YES	https://www.quitplan.com/services/web-services.html
Mississippi	YES	http://www.quitlinems.com/members/
Missouri	Yes	https://www.webcoach.net/missouri
Montana	NO
Nebraska	Yes	https://www.webcoach.net/nebraska
Nevadab	No
New Hampshire	No
New Jersey	YES	http://www.nj.quitnet.com/qnhomepage.aspx
New Mexico	YES	https://www.quitnow.net/newmexico/ProgramLookup/states/newmexico.aspx
New York	Yes	https://qunity.nysmokefree.com/
North Carolina	Yes	https://www.quitnow.net/northcarolina/ProgramLookup/
North Dakota	YES	http://www.nd.quitnet.com/qnhomepage.aspx
Ohio	YES	https://ohio.quitlogix.org/enrollment/enroll.aspx
Oklahoma	NO
Oregon	Yes	https://www.webcoach.net/oregon
Pennsylvania	NO
Puerto Rico	NO
Rhode Island	No
South Carolina	NO
South Dakota	YES	https://southdakota.quitlogix.org/enrollment/enroll.aspx
Tennessee	YES	https://www.leadetohealth.com/healthsite.php?healthtag=s+2u+1t+1n+be4cfa73db6eb7ecda20ef3a8e17ffd5c3630764eaee&sponsor=tennesseequitline
Texas	Yes	https://www.quitnow.net/texas/
Utah	Yes	http://www.utah.quitnet.com/qnhomepage.aspx
Vermont	Yes	https://vermont.quitlogix.org/enrollment/enroll.aspx
Virginia	NO
Washington	NO
West Virginia	NO
Wisconsin	No		offers online support, but not web intervention
Wyoming	Yes	http://wy.quitnet.com/qnhomepage.aspx?cl=wy

## Sheet: Appendix 1_JMIR Duke
State	Facebook page name	Link to Facebook	Twitter handle	Link to Twitter	YouTube channel name	Link to YouTube
Alabama	Alabama QuitNow	https://www.facebook.com/alabamaquitnow	@alabamaquitnow	https://twitter.com/alabamaquitnow
Alaska	Alaska's Tobacco Quitline	https://www.facebook.com/alaskaquitline
Arizona	ASHLine	https://www.facebook.com/ASHLineAZ	@ASHLineAZ	https://twitter.com/ASHLineAZ	ASHLine AZ	http://www.youtube.com/channel/UCHqopd3LYkRVr7D8Bibzsbw
Arkansas	Stamp Out Smoking	https://www.facebook.com/stampoutsmoking			StampOutSmoking	http://www.youtube.com/user/stampoutsmoking
California	TobaccoFreeCA	https://www.facebook.com/TobaccoFreeCA	@1800NOBUTTS	https://twitter.com/1800NOBUTTS	TobaccoFreeCA	http://www.youtube.com/user/TobaccoFreeCA
Colorado1	Colorado QuitLine	https://www.facebook.com/QuitLineCO	@quitlineCO	https://twitter.com/QuitLineCO	TobaccoFreeColorado	http://www.youtube.com/channel/UCEkoA1atDP5ElySLm8UunLQ
Connecticut	CT Quits	www.facebook.com/ctquits			CT Quits	http://www.youtube.com/watch?v=OpO6YLnJeI4
Florida	Tobacco Free Florida	https://www.facebook.com/TobaccoFreeFlorida	@tobaccofreefla	https://twitter.com/tobaccofreefla	Tobacco Free Florida	http://www.youtube.com/user/tobaccofreeflorida
Hawaii2	Clear the smoke	https://www.facebook.com/ClearTheSmoke14Days	@clearthesmoke	https://twitter.com/ClearTheSmoke	CleartheSmoke	http://www.youtube.com/user/CleartheSmoke?feature=watch
Idaho	Project Filter - Idaho Fights Tobacco	https://www.facebook.com/ProjectFilter	@projectfilter	https://twitter.com/projectfilter
Illinois	Illinois Tobacco Quitline	https://www.facebook.com/pages/Illinois-Tobacco-Quitline/653487054671741	@QuitYesIL	https://twitter.com/QuitYesIL
Indiana	Quit Now Indiana	https://www.facebook.com/quitnowindiana	@QuitNowIndiana	https://twitter.com/quitnowindiana	QuitNowIndiana	http://www.youtube.com/user/QuitNowIndiana
Kentucky	Kentucky Tobacco Cessation and Prevention	https://www.facebook.com/kentuckytobaccopreventionandcessation	@no_smoke_KY	https://twitter.com/No_Smoke_KY	KyTobaccoPrevCess	http://www.youtube.com/user/KyTobaccoPrevCess
Louisiana	Quit With Us, Louisiana	https://www.facebook.com/QuitWithUsLA	@QuitWithUsLA	https://twitter.com/QuitWithUsLA	QuitWithUSLA	http://www.youtube.com/user/QuitWithUsLA
Massachusetts	Make Smoking History	https://www.facebook.com/MakeSmokingHistory	@MakeSmkngHistry	https://twitter.com/MakeSmkngHistry	Make Smoking History	http://www.youtube.com/user/MakeSmokingHistoryMA
Minnesota	QUITPLAN® Services	https://www.facebook.com/quitplan			ClearWayMinnesota	http://www.youtube.com/user/ClearWayMinnesota
Mississippi	Mississippi Tobacco Quitline	https://www.facebook.com/QuitlineMS	@QuitlineMS	https://twitter.com/QuitlineMS	IQH Tobacco Quitline	http://www.youtube.com/channel/UCcYtDqpwpCf6YBqfUCbPxeA
Nebraska	Smoke-Free Counter & Calculator	https://www.facebook.com/SmokeFreeNE
Nevada	Nevada Tobacco Users Helpline	https://www.facebook.com/pages/Nevada-Tobacco-Users-Helpline/162097320480486
New Hampshire	Dear Me New Hampshire (No One Can Make Me Quit, But Me)	https://www.facebook.com/DearMeNH			NH Tobacco Helpline	http://www.youtube.com/user/TryToStopTobaccoNH
New York	New York State Smokers’ Quitline	https://www.facebook.com/pages/New-York-State-Smokers-Quitline/233884280723	@nysmokefree	https://twitter.com/nysmokefree	NY State Smokers’ Quitline	http://www.youtube.com/user/SmokersQuitline
North Dakota	ND Quits	https://www.facebook.com/#!/NDQuits			ND Quits	http://www.youtube.com/user/ndquits
Oklahoma	Oklahoma Tobacco Helpline	https://www.facebook.com/OklahomaTobaccoHelpline	@okhelpline	https://twitter.com/OKhelpline	Oklahoma Tobacco Helpline	http://www.youtube.com/channel/UCEiTFJsNd-A3230nZqF5xdw
Oregon	Smokefree Oregon	https://www.facebook.com/SmokefreeOregon	@smokefreeoregon	https://twitter.com/smokefreeoregon	Smokefree Oregon	http://www.youtube.com/user/SmokefreeOregon
Rhode Island	Tobacco Made Me	https://www.facebook.com/TobaccoMadeMe
South Dakota	South Dakota Quitline	https://www.facebook.com/SDQuitLine
Utah	Tobacco Free Utah	https://www.facebook.com/tobaccofreeUT			Tobacco Free Utah	http://www.youtube.com/user/tobaccofreeUT
Vermont3	Vermont Quit Network	https://www.facebook.com/VTQuitNetwork			Vermont Quit Network	http://www.youtube.com/user/vtquitnetwork
West Virginia	West Virginia Tobacco Quitline	https://www.facebook.com/wvquitline	@Wvquitline	https://twitter.com/wvquitline
Wisconsin	UW Center for Tobacco Research and Intervention (UW-CTRI)	https://www.facebook.com/pages/UW-Center-for-Tobacco-Research-and-Intervention-UW-CTRI/112102408828065	@UWCTRI	https://twitter.com/UWCTRI
1Quitline Colorado added a new Twitter account (@tobaccofreeCO) on September 20, 2013. @QuitlineCO was used for this analysis.
2Hawaii Clear the Smoke name changed to Hawaii Tobacco Quitline on Facebook and Twitter in December 2013.
3Vermont Quit Network name changed to 802 Quits on Facebook and YouTube in December 2013.
